# Supplementary material for: The Early Innate Response of Chickens to Salmonella enterica Is Dependent on the Presence of O-Antigen but Not on Serovar Classification
Source: PLoS One. 2014 Apr 24;9(4):e96116. doi: 10.1371/journal.pone.0096116 (PMC3999269; doi:10.1371/journal.pone.0096116)
Supplement: Table S1 — Complete list of gene expression for each gene and chicken. (XLS) [file pone.0096116.s001.xls]

## Sheet: Tab. S1
				NI1	NI2	NI3	NI4	NI5	NI6	NI7	NI8	NI		SE 147_1	SE 147_2	SE 147_3	SE 147_4	SE 147_5	SE 147_6	SE 147_7	SE 147_8	SE 147		STM LT2_1	STM LT2_2	STM LT2_3	STM LT2_4	STM LT2_5	STM LT2_6	STM LT2_7	STM LT2_8	STM LT2		SI 1516_1	SI 1516_2	SI 1516_3	SI 1516_4	SI 1516_5	SI 1516_6	SI 1516_7	SI 1516_8	SI 1516		SE 147 rfaL_1	SE 147 rfaL_2	SE 147 rfaL_3	SE 147 rfaL_4	SE 147 rfaL_5	SE 147 rfaL_6
upregulated	matrix metallopeptidase 7 (matrilysin, uterine)	mmp7		0.00376448	0.00304713	0.00291963	0.00647906	0.000945479	0.00214471	0.00368275	0.00477594	0.0034699		2.73524	0.566442	3.29817	4.91889	12.2242	4.86239	5.80247	3.4303	4.72976		2.28945	2.97248	2.01857	0.0737268	5.27194	0.215387	3.6217	1.68763	2.26886		9.78112	4.87927	4.51586	2.95878	4.6001	4.64818	4.7349	3.6978	4.977		0.0591969	0.0118552	1.93634	0.00594132	1.54221	0.00310039
	quiescence-specific protein (P20K)	p20k		0.18621	0.157127	0.309927	0.0878793	0.128366	0.13167	1.39959	0.323088	0.340482		49.1232	9.21084	19.6756	41.3075	22.3417	33.5134	34.9366	63.046	34.1444		23.5067	39.3057	77.3502	3.03845	19.9502	2.9897	11.8078	20.3224	24.7839		62.9005	38.6305	128	84.7417	36.5466	32.9377	49.9819	37.5741	58.9141		0.638017	0.63361	17.6713	0.194791	11.1967	0.284533
	MRP-126	mrp126		0.0197774	0.0162509	0.0486416	0.00769605	0.00547978	0.0117597	0.0387409	0.0217929	0.0212674		1.81714	0.126306	0.392746	0.523647	1.08048	0.618423	0.871557	1.34568	0.846996		0.320856	0.573024	1.40282	0.112526	0.875594	0.17254	0.605696	0.578344	0.580175		0.532185	0.293548	1.37554	0.923382	0.512871	0.399611	0.800145	0.282567	0.639981		0.0222765	0.0326147	0.199344	0.0114779	0.208772	0.0226659
	lysozyme G-like 2	lyg2		0.0296669	0.0266448	0.0674518	0.025589	0.00944217	0.0161201	0.96929	0.0347944	0.147375		1.58924	0.797377	1.87688	1.3692	3.03494	1.00812	0.899171	1.4323	1.5009		2.28153	2.4312	1.34568	0.506394	0.573686	0.411796	0.644685	1.27015	1.18314		1.71119	1.24114	2.68515	2.07772	1.53333	1.10318	1.1434	1.15803	1.58164		0.095833	0.0767689	1.1434	0.024097	1.18509	0.0442453
	serpin peptidase inhibitor, clade B (ovalbumin), member 10, MENT	serpinB		0.00855905	0.0102256	0.0250334	0.00660756	0.00321344	0.00623671	0.0287559	0.0149885	0.0129525		0.953739	0.020546	0.139339	0.150378	0.385998	0.161171	0.343092	0.141447	0.286964		0.0371627	0.0941867	0.148479	0.0250913	0.247986	0.0434349	0.2477	0.188156	0.129025		0.163799	0.110849	0.202361	0.32421	0.107818	0.0773029	0.402855	0.0894154	0.184826		0.00704916	0.0180315	0.0549146	0.00945308	0.0549781	0.00962943
	ES1 protein homolog	es1		0.674395	0.53465	1.3566	1.87254	0.182799	0.351111	0.293209	0.34748	0.701599		38.3636	20.3224	47.0677	30.9815	22.2644	9.20021	14.9977	8.86631	24.008		9.64646	18.5284	8.89709	2.89454	10.7654	5.27803	25.753	12.2525	11.7519		23.1831	17.4079	15.3482	18.5713	14.689	12.3519	20.1587	15.4728	17.1479		3.02444	0.780065	9.27491	4.46915	16.1113	0.911722
	glutamine γ-glutamyltransferase 4	tgm4		0.0205697	0.00276852	0.0618535	0.0292247	0.00627284	0.00310756	0.0743254	0.0132763	0.0264248		1.33484	0.0807721	0.68381	0.631418	0.267325	0.669737	0.756109	0.808508	0.654065		0.192776	0.203298	0.579682	0.081805	0.278034	0.206613	0.129109	0.183011	0.231791		0.501736	0.911722	1.05336	0.852635	0.296616	0.28159	0.632148	0.250289	0.597512		0.01822	0.0210749	0.263036	0.00623671	0.135372	0.0124446
	complement 3	C3		0.0647041	0.0512371	0.113047	0.0195277	0.0164968	0.029462	0.0653803	0.0408081	0.050083		0.647671	0.153007	0.82645	0.665111	0.385998	0.705475	0.66742	0.647671	0.58735		0.268874	0.567097	0.627781	0.149512	0.267634	0.199575	0.245989	0.501736	0.353525		0.602904	0.366445	1	0.505226	0.542113	0.288505	0.509917	0.511096	0.540776		0.0544723	0.0284913	0.254958	0.0715453	0.239816	0.0909783
	prostaglandin D2 synthase 21kDa (brain)	ptgds		0.651423	0.753493	1.20581	0.456916	0.524252	0.399149	0.949342	0.843816	0.723025		13.8486	1.69349	4.1315	7.45565	3.15287	14.4868	5.12186	6.40116	7.03649		2.02792	2.39773	5.93124	1.29534	4.25257	0.982821	1.80458	2.38667	2.63486		6.7039	5.12186	5.22344	10.8153	2.99315	3.92221	5.00487	1.73708	5.19022		0.705475	0.862542	1.97019	1.08673	1.53688	0.63361
	PREDICTED: interferon-induced protein with tetratricopeptide repeats 5	ifit5		0.265172	0.456916	0.125434	0.384219	0.0250913	0.0236831	0.0330318	0.0633725	0.172115		0.440842	0.433769	1.00812	0.939523	0.660517	1.0656	0.365177	0.263949	0.647187		0.48971	0.375443	0.337587	0.70629	0.263036	0.0871715	0.104507	0.213159	0.322113		0.150205	0.170361	0.479632	1.39959	0.152477	0.160614	0.391839	0.316805	0.40269		0.435778	0.390033	0.897095	0.572362	0.18621	0.0227446
	PREDICTED: hemopexin	HPX		0.101532	0.0192144	0.393654	0.102356	0.0282292	0.0267373	1.38992	0.0440413	0.26321		1.13945	0.20757	0.530344	0.431271	0.46383	0.63581	0.356424	1.27309	0.629723		0.306721	0.293548	0.56188	0.16532	0.209981	0.0960547	0.0682355	0.278355	0.247512		0.474671	0.679086	0.535887	0.747425	0.191003	0.171546	0.214394	0.231112	0.40564		0.0591969	0.106333	0.308498	0.0523742	0.154427	0.0894154
	leucocyte ribonuclease A-2, angiogenin	rsfr		0.545884	0.988514	1.06437	0.974905	0.711203	0.521233	0.564482	0.685391	0.756998		6.66529	2.12874	7.02095	9.55772	2.99315	8.03705	4.64818	3.0702	5.51516		1.37554	2.39773	2.06814	1.07425	3.71493	1.95884	1.96791	2.80889	2.17078		5.35171	3.73645	2.96905	5.02805	2.65124	3.49833	4.26733	3.63427	3.89205		1.27603	0.785491	1.44727	1.30134	2.14355	0.813191
	hematopoietic lineage cell-specific protein	hcls1		0.130912	0.167048	0.137738	0.131975	0.112917	0.0730486	0.122004	0.129857	0.125687		0.980552	0.273573	1.0293	1.25411	0.5328	1.03646	0.827406	0.443908	0.797265		0.460094	0.491978	0.474123	0.120603	0.634342	0.25437	0.2477	0.570382	0.406699		0.923382	1.00812	0.876606	1.14076	0.693355	0.591179	0.640972	0.480186	0.79432		0.119631	0.100249	0.456388	0.102593	0.222211	0.108192
	integrin beta-2 precursor	itglB2		0.0449667	0.0606506	0.0685516	0.0517726	0.0307842	0.0347944	0.0416656	0.0597466	0.0491165		0.345478	0.0761506	0.3039	0.405189	0.206136	0.383332	0.355191	0.182167	0.282193		0.142102	0.206136	0.204949	0.0463378	0.287839	0.12807	0.00158277	0.187505	0.150565		0.407536	0.418027	0.411796	0.484645	0.25203	0.299716	0.356836	0.236788	0.358422		0.0828512	0.000210582	0.116091	0.0686308	0.106949	0.0458056
	transporter 1, ATP-binding cassette, sub-family B	tap1		0.216384	0.300756	0.190122	0.279322	0.127922	0.0612138	0.147113	0.137738	0.182571		0.725309	0.63728	1.17827	1.16339	0.240927	0.432768	0.340722	0.390483	0.638643		0.755236	0.431271	0.23138	0.368142	0.428787	0.211686	0.242603	0.389582	0.382336		0.445964	0.597358	0.687771	1.13682	0.651423	0.774677	1.30888	0.585064	0.773494		0.314617	0.40239	1.11987	0.400535	0.257028	0.0897258
	interleukin 8	IL8		0.0887977	0.070235	0.0984135	0.107942	0.0129432	0.032352	0.0667541	0.072544	0.0687477		0.886791	0.50874	0.599431	0.631418	0.399611	0.268253	0.390033	0.19592	0.485025		0.303549	0.409424	0.204949	0.389132	0.293887	0.233258	0.338368	0.351111	0.31546		0.49141	0.374144	0.369847	0.752623	0.374144	0.514651	0.359318	0.353962	0.448763		0.467056	0.367717	0.559936	0.424843	0.622006	0.0765033
	epithelial stromal interaction 1 (breast)	epsti1		0.370274	0.33294	0.188156	0.248847	0.0590603	0.049549	0.102949	0.10118	0.181619		0.705475	0.617709	1.27162	0.93088	0.400998	0.640232	0.300756	0.240371	0.638505		0.359733	0.418027	0.32496	0.538991	0.415619	0.162105	0.0919292	0.313166	0.328066		0.257921	0.331405	0.570382	0.78187	0.366445	0.275795	0.286843	0.314617	0.398159		0.209739	0.150378	0.893992	0.194791	0.250868	0.0845921
	PREDICTED: macrophage-expressed gene 1 protein-like	LOC100857954		0.269184	0.306367	0.278355	0.290847	0.159136	0.159873	0.184923	0.306721	0.244426		0.816014	0.528509	1.64338	0.89606	0.80478	1.50177	1.11858	0.780967	1.01126		0.639493	0.512871	0.451668	0.383775	0.951538	0.45376	0.00354909	0.812252	0.526113		0.907519	0.980552	0.82932	1.67018	0.715323	0.785491	0.941696	0.674395	0.938059		0.4954	0.00246648	0.831238	0.477973	0.364755	0.261824
	argininosuccinate lyase	asl2		0.271057	0.322715	0.311003	0.329496	0.230579	0.213899	0.45219	0.481297	0.326529		1.18646	1	1.95432	2.65124	1.52274	1.4914	0.983957	2.08252	1.60908		1.56917	2.32409	1.83189	1.11214	1.22547	0.726986	0.507566	0.864537	1.27023		1.92519	1.86176	2.32947	1.69349	1.19886	1.08048	1.7033	1.27603	1.63357		0.478525	0.390033	1.66248	0.340329	1.32409	0.593231
	PREDICTED: mucin-2-like	LOC100857128		0.124712	0.0926756	0.102949	0.256732	0.154249	0.111105	0.15283	0.148137	0.142924		0.321227	0.296273	0.983957	0.209739	0.22324	0.173339	0.235969	0.212913	0.332082		0.117848	0.217135	0.679871	0.0219952	0.400072	0.294227	0.0226659	0.936272	0.336261		0.528509	1.04729	0.784584	0.210954	0.473576	0.674395	0.36942	0.80478	0.611689		0.0420039	0.00238246	0.246274	0.011164	0.532185	0.128218
	signal transducer and activator of transcription 1-alpha/beta	stat1		0.188156	0.2477	0.199344	0.243726	0.0929973	0.139178	0.0899333	0.146604	0.168455		0.459032	0.273573	0.727827	0.911722	0.485205	0.761368	0.481854	0.446996	0.568447		0.61132	0.730353	0.456388	0.394565	0.459563	0.240649	0.0158066	0.232451	0.392637		0.464902	0.669737	0.765779	1.1607	0.286512	0.384663	0.51883	0.50406	0.594398		0.312443	0.0375945	0.625609	0.192109	0.327598	0.0866694
	Signal transducer and activator of transcription 3	STAT3		0.445964	0.434773	0.494828	0.431271	0.389132	0.20805	0.393654	0.444421	0.405262		0.632148	0.530957	0.837987	0.748289	0.89296	0.847724	0.943874	0.721131	0.769384		0.78187	0.908568	0.546515	0.764895	0.915945	0.697372	0.263645	0.870551	0.71867		0.803851	1.17419	0.646176	1.22264	0.761368	0.753493	0.857574	0.609909	0.85365		0.538369	0.0894154	1.1434	0.576343	0.447513	0.48858
	avidin	AVD		1.24401	1.2086	8.40744	0.946058	1.16339	0.716978	2.35381	2.88786	2.36602		58.2156	60.6177	25.2813	33.7855	46.9049	44.9942	40.1316	51.2093	45.1425		41.3553	45.4644	22.5231	17.0693	30.1343	19.2262	18.0217	19.0273	26.6027		49.18	32.1482	43.1115	85.6274	19.8583	34.8157	45.0462	35.5473	43.1668		5.28413	2.81214	24.8183	5.22344	50.9143	2.88119
	similar to Trappin-6	trapin-6		0.0144278	0.0456999	0.0978467	0.0214928	0.0194826	0.0270168	0.449066	0.0282619	0.0879118		2.85469	1.97475	0.615572	7.27695	2.92141	2.38116	1.74311	3.66378	2.92893		0.582367	1.81714	3.22284	0.225834	1.55114	0.255253	1.39152	2.50533	1.44393		2.46229	1.15803	5.71598	8.81524	1.31191	1.0293	3.0702	1.31191	3.10936		0.0736417	0.17515	0.368142	0.0270168	0.572362	0.027905
	chemokine ah221	AH221		0.268874	0.300062	0.655954	0.143587	0.246274	0.0908733	0.183011	0.154427	0.255383		15.2775	20.3459	2.63902	10.1495	10.9031	16.9906	12.9212	6.24774	11.9343		4.69134	6.21893	2.79594	1.33176	3.85928	2.49666	2.62382	2.50533	3.31538		13.0412	4.08877	3.61752	18.443	3.36747	4.08877	7.5075	5.68305	7.47965		0.841868	0.911722	2.40883	0.51943	4.83998	0.271998
	immune-responsive gene 1	IRG1			0.00293654	0.00512464	0.00163103	0.00255641	0.000990195	0.00466147	0.00116134	0.00272309		0.515246	0.360149	0.042837	0.373281	0.290511	0.512871	0.46383	0.513463	0.384023		0.218393	0.400998	0.297989	0.0792928	0.247986	0.0720429	0.0863696	0.0880825	0.186394		0.284204	0.270119	0.481297	0.946058	0.191666	0.204004	0.474123	0.307076	0.394818		0.0122733	0.00547345	0.126161	0.00292976	0.181747	0.00188878
	serum amyloid a	SAA		0.0234381	0.0476405	0.0420039	0.0349152	0.0173771	0.0182621	0.0927827	0.0396922	0.039514		4.34192	4.2624	0.697372	9.53566	6.09095	9.52465	7.52487	5.66994	5.95597		1.88557	3.84149	2.91467	0.723635	3.6765	0.719467	2.09459	1.95884	2.22685		7.38706	6.52812	6.38639	13.9772	2.35653	2.16095	5.95183	4.30695	6.13187		0.174544	0.170952	3.63847	0.0625	1.52098	0.0306423
	IgG (=IgY) heavy chain	IgG		0.00714343	0.0334929	0.0086352	0.0082994	0.00998054	0.00504825	0.0153034	0.0122591	0.0125203		0.150987	0.00494246	0.00524341	0.221826	0.0641088	0.334869	0.390033	0.307431	0.18493		0.186856	0.44648	0.407066	0.00890193	1.88339	0.0529216	0.500578	0.380245	0.483305		0.283221	1.56013	0.65293	0.288172	1.79212	0.856584	1.54043	0.511096	0.935585		0.014545	0.0114514	0.110593	0.00806003	0.0672184	0.00847052
	IGA heavy chain	IgA		0.00171311	0.00982042	0.000858702	0.00233433	0.00183289	0.00147507	0.002267	0.00619363	0.00331189		0.0103265	0.00266702	0.00271416	0.0466332	0.00422061	0.0474209	0.0398761	0.0476405	0.0251874		0.00885066	0.0343551	0.0483056	0.00390174	0.0637396	0.00968522	0.0397381	0.032352	0.030116		0.0183892	0.107445	0.075363	0.0681567	0.155143	0.0770355	0.143919	0.0307486	0.084525		0.00578554	0.00271782	0.0328795	0.00677765	0.00741673	0.00297409
	interleukin 1 beta	IL1		0.0257372	0.0649287	0.0180107	0.0248605	0.00269282	0.00376013	0.00585953	0.00508337	0.0188666		1.44226	3.10947	0.0803997	0.144252	0.137897	0.192331	0.376747	0.263949	0.718413		0.0880825	0.181327	0.233798	0.0447594	0.137579	0.0300811	0.0875752	0.0931048	0.112038		0.168989	0.320116	0.377618	0.719467	0.120882	0.134592	0.495973	0.158952	0.312074		0.0139042	0.0278084	0.151599	0.0126475	0.104748	0.00512464
	interleukin 17	IL17		0.027489	0.0647041	0.0105985	0.0265527	0.00133248	0.00198727	0.0073655	0.00451831	0.0180685		0.126599	0.484085	0.0708871	0.0959438	0.0280991	0.0207128	0.0400145	0.0326524	0.112374		0.0409498	0.0754501	0.0320915	0.0164398	0.0276483	0.0121744	0.0263997	0.0271106	0.032283		0.0340784	0.0344743	0.0715453	0.114229	0.0268612	0.0297012	0.0619966	0.0316131	0.0505624		0.0140495	0.00943126	0.0447594	0.0117191	0.0341967	0.0058663
	interleukin 22	IL22		0.00863852	0.0116381	0.00529924	0.0204041	0.00106741	0.00129306	0.00194637	0.00222805	0.00656435		0.963707	2.14107	0.0267992	0.283548	0.155681	0.211931	0.240927	0.0962769	0.514993		0.104386	0.256435	0.14047	0.0356077	0.142925	0.0154099	0.0407139	0.0793844	0.101917		0.200267	0.149858	0.32197	0.427798	0.163989	0.127774	0.258517	0.140795	0.223871		0.0114911	0.0082389	0.150031	0.00408627	0.100481	0.00208848
	interferon gamma	IFNγ		0.00390625	0.00418662	0.00149049	0.00310756	0.000347267	0.00101451	0.000392505	0.000300572	0.00184322		0.116494	0.155143	0.00221778	0.0191258	0.0241249	0.0208569	0.0156974	0.0125023	0.0457703		0.0105253	0.0154813	0.0061013	0.00356553	0.00950784	0.00258611	0.00300518	0.0043644	0.00689211		0.0135553	0.010909	0.018453	0.0538466	0.00879968	0.0129731	0.0228499	0.0162509	0.0197047		0.00133557	0.000219524	0.0152858	0.000344072	0.0117597
	inducible NO synthase	iNOS		0.0132763	0.00889165	0.0161014	0.0140171	0.0102611	0.0145786	0.01418	0.0109343	0.0127801		0.847724	0.109576	0.631418	0.703034	0.573024	0.603601	0.490276	0.701412	0.582508		0.514057	0.97716	0.887816	0.0904543	0.783678	0.122853	0.0100036	0.171348	0.444671		0.494828	0.640232	2.07053	1.59107	0.268253	0.50406	0.71615	0.780065	0.883149		0.0372057	0.00275576	0.341116	0.0239306	0.167241	0.00892252
downregulated	PREDICTED: hydroxyprostaglandin dehydrogenase 15-(NAD)	hpgd		3.43823	2.77342	2.45945	3.53898	3.03845	5.37029	2.14355	2.93834	3.21259		0.150552	1.97703	0.311362	0.262126	0.290511	0.378055	0.198425	0.56188	0.516242		3.68075	1.51747	0.881684	7.53357	0.647671	1.54756	1.02219	1.43893	2.28373		0.37501	0.46383	0.382889	0.173139	0.573024	0.429779	0.23138	0.542113	0.396395		2.35653	3.05605	0.935191	1.86607	1.10957	3.08799
	ructose-bisphosphate aldolase B	ALDOB		0.136787	0.236241	0.192776	0.296616	0.459563	0.222982	0.223756	0.469761	0.27981		0.0142128	0.138376	0.0201231	0.0299078	0.0306423	0.0338821	0.0159165	0.0572466	0.0425384		0.152301	0.0337649	0.0267992	0.356836	0.0617821	0.138696	0.0842994	0.0559391	0.113802		0.0683934	0.127774	0.0179484	0.0382075	0.0263997	0.0337649	0.0273623	0.0328416	0.0465865		0.352737	0.585064	0.137103	0.566442	0.0758872	0.37156
	PREDICTED: uncharacterized oxidoreductase C663.09c-like	LOC769608		0.976032	0.686977	0.578344	0.547779	4.19402	12.1678	2.24233	2.59368	2.99837		0.323836	0.813191	0.262429	0.312443	0.353962	0.157854	0.0526168	0.232183	0.313564		0.586417	0.460626	0.632148	3.63847	0.502896	0.795536	0.27389	0.643941	0.941741		0.895025	0.116764	0.388234	0.0695889	0.943874	0.905425	0.517035	0.512871	0.543602		0.937354	0.801996	0.581694	0.809442	2.23457	2.87123
	calbindin 1, 28kDa	calb1		23.3713	18.9177	15.0671	13.5323	6.07689	11.5115	2.75108	6.43081	12.2073		0.00591393	16.7761	0.2664	0.610614	0.0276164	0.296616	0.0325019	0.249711	2.28318		0.870551	0.47687	0.0333385	3.62589	0.448548	1.56917	1.03288	0.596668	1.08174		0.0264608	0.409424	0.116629	0.040386	0.245989	0.241763	0.0235739	0.176981	0.160151		13.5167	6.66529	2.07532	5.54044	0.885768	4.07462
	sulfotransferase family, cytosolic, 1C, member 3	sult1C3		21.6556	12.2666	9.23215	17.7942	7.58597	21.7057	6.34227	10.0561	13.3298		0.445964	11.6049	1.51572	0.64543	0.827406	0.649169	0.391387	3.32495	2.42562		15.2422	9.86054	4.9703	24.9909	0.912776	4.77334	4.01853	3.47015	8.52985		1.02811	0.827406	2.68515	0.809442	1.68958	1.68958	0.604299	1.34412	1.33471		14.337	10.315	3.15652	18.1891	3.85038	11.9312
	fatty acid binding protein 1, liver	fabp1		6.56593	5.95871	5.50217	9.50267	1.85104	3.12748	3.32879	4.51586	5.04408		0.0536603	2.59968	0.163989	0.0385623	0.109323	0.0531667	0.0343551	0.197967	0.406338		2.52275	1.28937	0.386445	4.83439	0.317171	2.33755	1.32103	1.27456	1.78541		0.267943	0.50406	0.244855	0.0322401	0.329116	0.398228	0.0382959	0.0744114	0.236144		5.72258	6.41597	0.814131	9.22149	1.79626	6.04887
	Retinal dehydrogenase 1	RALDH1		8.57419	9.27491	5.55967	9.16838	8.62386	10.4469	7.86256	10.4831	8.7492		0.250578	3.15287	0.493116	0.209013	0.312443	0.238435	0.210467	0.191224	0.632269		3.3058	1.05824	0.797377	6.7194	0.675175	2.65737	1.57098	1.72907	2.31418		0.366021	0.947151	0.447513	0.222211	0.715323	0.44648	0.263036	0.622725	0.503807		8.29169	10.0677	2.77663	11.1579	1.43893	10.4953
	aquaporin 8	aqp8		27.1272	19.9272	10.2556	17.0103	21.6806	22.706	13.9288	20.2521	19.111		0.00228013	13.3923	0.220166	0.345878	0.191666	0.144252	0.00203842	0.0639609	1.79532		10.5561	4.96456	0.267634	19.6075	0.440842	7.88986	1.59844	1.87905	5.90049		0.388234	0.219405	0.389582	0.0272992	0.262733	0.827406	0.0401998	0.179452	0.291789		22.6536	16.8733	13.961	22.7848	5.52127	16.8733
	alcohol dehydrogenase 1B (class I), beta polypeptide	adh1B		6.04887	6.02795	4.80099	4.83439	5.09236	6.7039	4.39237	9.18959	5.8863		0.085575	2.20891	0.262733	0.0972831	0.107445	0.03644	0.0160272	0.360566	0.396872		3.19319	0.850667	0.415619	6.24774	0.313891	1.37554	0.355191	1.28343	1.75441		0.190782	0.250289	0.244008	0.0328036	0.555426	0.106703	0.0972831	0.125144	0.200305		4.07462	6.61924	1.15936	6.65759	0.861546	5.54684
	expression in the chickens infected with:
NI	expression in the non-infected chickens
SE 147	S. Enteritidis 147
STM LT2	S. Typhimurium LT2
SI 1516	S. Infantis 1516
SE 147 rfaL	S. Enteritidis 147 rfaL mutant
STM LT2 rfaL	S. Typhimurium LT2 rfaL mutant
SI 1516 rfaL (I)	S. Infantis 1516 rfaL (I) mutant
SE G1481	S. Enteritidis G1481
STM 2002	S. Typhimurium 2002
STM 2454	S. Typhimurium 2454
SI 514	S. Infantis 514
SI 1516 rfaL (II)	S. Infantis 1516 rfaL (II) mutant
SI 1516 rfaL (III)	S. Infantis 1516 rfaL (III) mutant
[truncated: 75 more columns]
