# Supplementary material for: The Early Innate Response of Chickens to Salmonella enterica Is Dependent on the Presence of O-Antigen but Not on Serovar Classification
Source: PLoS One. 2014 Apr 24;9(4):e96116. doi: 10.1371/journal.pone.0096116 (PMC3999269; doi:10.1371/journal.pone.0096116)
Supplement: Table S2 — List of primers used in SybrGreen real time reverse transcription PCR in this study. (XLS) [file pone.0096116.s002.xls]

## Sheet: Tab_S2
Table S2. List of primers used in SybrGreen real time reverse transcription PCR in this study.			Forward	Reverse
upregulated	chemokine ah221, CCLi9	AH221	CTCTGCTCCTCGGCTGTG	TCCTTCCCTTTCTTGGTCAC
after	argininosuccinate lyase	ASL2	TGGTGAAACAAAGTGATGAGGA	AGATCGAACTCTTCAGGAGCAG
Salmonella	avidin	AVD	CCTTTGGCTTCACTGTCAAT	GCGAGTGAAGATGTTGATGC
infection	complement 3	C3	AACGCCCACACCTACAACAT	ACGTGGTACTGAGCCAGAGC
	epithelial stromal interaction 1 (breast)	EPSTI1	GGGGGTCAAACTACTTGGAATA	AGGGCTTTCTTGGAGCTTTTAC
	ES1 protein homolog	ES1	GGTGTACGATGGCAGTGAGAT	CTCTGGCTATTCTGGCACTTTC
	extracellular fatty acid binding protein (ExFABP), quiescence-specific protein (P20K)	ExFABP	GGAACTACACGGATGAGATGGT	TGGCACATTAGTCTTGCTTTGT
	hematopoietic lineage cell-specific protein	HCLS1	GGACTATGACGAGGTCATTCCT	ATCTCGATGTGTGTGATGGTGT
	PREDICTED: hemopexin	HPX	CGTGATCTCCGTGACTACTTCA	GCCACTGTCATCAGAGGTGA
	PREDICTED: interferon-induced protein with tetratricopeptide repeats 5	IFIT5	CTGCAAAAAGACAGAGAAAGGAA	CCTTCAGCAAAGTCCATGTAAAA
	interferon gamma	IFNg	GCCGCACATCAAACACATATCT	TGAGACTGGCTCCTTTTCCTT
	IgA heavy chain	IgA	AACGTCACCCGCAAGAGC	GGGGAGGAGGGACACTTG
	IgY (=IgG) heavy chain	IgY	GGGAGAAGAGTGGGAACCTC	ATAACCAATCCTGGGTGCTG
	interleukin 1 beta	IL1	GAAGTGCTTCGTGCTGGAGT	ACTGGCATCTGCCCAGTTC
	interleukin 17	IL17	TATCAGCAAACGCTCACTGG	AGTTCACGCACCTGGAATG
	interleukin 22	IL22	CAGGAATCGCACCTACACCT	TCATGTAGCAGCGGTTGTTC
	interleukin 8	IL8	CAAGCCAAACACTCCTAACCAT	AGCTCATTCCCCATCTTTACC
	inducible NO synthase	iNOS	GAACAGCCAGCTCATCCGATA	CCCAAGCTCAATGCACAACTT
	immune-responsive gene 1	IRG1	ACCGAGGTCTGCCAGAAAGT	TCGTCGAAATCCATTGAGTG
	integrin beta-2 precursor	ITGLB2	GTCCCAGAAGAGGAGCTGAAG	CAGCAAAGGCTGTTGTCAGTAG
	lysozyme G-like 2	LYG2	GGGCACGAGAATACTTATTGACA	TCATTGCTGTAGTCATCATGGAG
	matrix metallopeptidase 7 (matrilysin, uterine)	MMP7	GATGATGCAATTAGAAGGGCTTT	CCACCTCTTCCATCAAAAGGATA
	PREDICTED: macrophage-expressed gene 1 protein-like	MPEG1 (LOC100857954)	ACTCGCTGTGTAAGACCACTGA	TGACGCTGTTATAATCCTTCCA
	MRP-126, S100 calcium binding protein A9, calprotectin	MRP126	TGAAGCTCTTGATTGAGAAGCA	CGAGATCCTTGAAGATTTGGTC
	PREDICTED: mucin-2-like	MUC2 (LOC100857128)	CTGTTCCTGGTGTGTCTTCATC	CAGGTGCATTCACAATTTCCT
	prostaglandin D2 synthase 21kDa (brain)	PTGDS	CATTCCTGTGCAAGCTGACTT	CTGTTCCTCTTCTCGCACTGTT
	leucocyte ribonuclease A-2, angiogenin	RSFR	GCAAATACCCAAAGAGAGGAAA	GGTTGGAACACCATAGCACATA
	serum amyloid a	SAA	TAGTTTGCCTCACGCATGTC	GCTTCGTGTTGCTCTCCATT
	serpin peptidase inhibitor, clade B (ovalbumin), member 10, MENT	SERPINB10	AGACTCAGGTCTTCTCTCTCACG	TGTTGGTCTCATTCAGCTTGTT
	signal transducer and activator of transcription 1-alpha/beta	STAT1	CCGATACACATGGCAATGATAA	TGCATCAAGCTCCTTCTGTTTA
	Signal transducer and activator of transcription 3	STAT3	TAGTGCTGCTCCGTATCTGAAG	CAGGTCAATGGTATTGCTGAAG
	transporter 1, ATP-binding cassette, sub-family B	TAP1	CTCTACACTGCCTCTCTCTGGAC	TCATCAGTGTGGGGAAGTAGTC
	glutamine γ-glutamyltransferase 4	TGM4	GCCTTCAACATACACAGCAAAC	CAGACATGGCTCTGGATACAAC
	similar to Trappin-6	TRAP6	CCACCCACCATCCCCTTGTCC	CACGGGGACACAGGCACCCTT
downregulated	PREDICTED: hydroxyprostaglandin dehydrogenase 15-(NAD)	hpgd	GCAGTTCTACGGTGTGATGG	TTCTTGAAAGTGAATCCCTTGG
after	fructose-bisphosphate aldolase B	ALDOB	GAAGGAGTGGGTCTCTTTGC	TTCTTCTGCTCTGGAGACAGTG
Salmonella	PREDICTED: uncharacterized oxidoreductase C663.09c-like	LOC769608	AACACCATTGCACCTCTCCT	TCTTTGATTGAACCCCCATTAC
infection	calbindin 1, 28kDa	calb1	ATGGGTACATGGATGGGAAG	TGCCATACTGGTCCACAAAA
	sulfotransferase family, cytosolic, 1C, member 3	sult1C3	GCTTGTAGCAACATACGCAAAA	TGGCACGTCTACACTTCTCAAT
	fatty acid binding protein 1, liver	fabp1	AGAAATTGTGCAGAATGGGAAT	GCAACCAGTTTGTTGTTACCTTC
	Retinal dehydrogenase 1	RALDH1	GGGACAGTGTGGGTTAATTGTT	TCTGTGGGATTTTGATTGTGAC
	aquaporin 8	aqp8	CTGACAGTCGTCATCAACATCA	CCCAGTGGTAGAGCCAGTAGTT
	alcohol dehydrogenase 1B (class I), beta polypeptide	adh1B	GATCTGCTAAGGACAGGGAAGA	TACTGCTGCTAAGCCATCAAGA
house keeping genes	glyceraldehyde-3-phosphate dehydrogenase	GAPDH	CCTGCATCTGCCCATTT	GGCACGCCATCACTATC
	TATA box binding protein	TBP	TAGCCCGATGATGCCGTAT	GTTCCCTGTGTCGCTTGC
	ubiquitin	UB	CTTGCCAGCAAAGATCAACCTT	GGGATGCAGATCTTCGTGAAA
